# Supplementary material for: Expanding the Use of Peroxygenase from Oat Flour in Organic Synthesis: Enantioselective Oxidation of Sulfides
Source: Int J Mol Sci. 2023 Apr 18;24(8):7464. doi: 10.3390/ijms24087464 (PMC10138840; doi:10.3390/ijms24087464)
Supplement: Supplementary file 1 [file ijms-24-07464-s001.zip]

Archive with 1 entries (1 files):
- ijms-2348143-supplementary.pdf
